# Supplementary material for: Biogeography, phylogeny, and morphological evolution of central Texas cave and spring salamanders
Source: BMC Evol Biol. 2013 Sep 17;13:201. doi: 10.1186/1471-2148-13-201 (PMC3848792; doi:10.1186/1471-2148-13-201)
Supplement: Additional file 1 — MS Excel file of collection and Genbank information for specimens used in genetic analysis. [file 1471-2148-13-201-S1.xlsx]

## Sheet: All data
Locality and Voucher	Species	County	Museum Accesion #	Genbank Accession # (Cytb)	Genbank Accession # (ND2)
3K Ranch AGG1956	Eurycea neotenes complex	Kendall		KC355861	KC355973
3K Ranch AGG1961	Eurycea neotenes complex	Kendall		KC355860	KC355972
Badweather Pit 90-113	Eurycea neotenes complex	Comal		KC355862	KC355974
Badweather Pit 90-114	Eurycea neotenes complex	Comal		KC355863	KC355975
Barton Springs 88-141	Eurycea sosorum	Travis		KC355864	KC355976
Barton Springs 92-109	Eurycea sosorum	Travis	TNHC51181	KC355865	KC355977
Bear Creek Spring 90-123	Eurycea neotenes complex	Kendall		KC355866	KC355978
Blowing Sink Cave AGG1771	Eurycea sp. 1	Travis		KC355867	KC355979
Blowing Sink Cave AGG1773	Eurycea sp. 1	Travis		KC355868	KC355980
Boardhouse Springs 88-22	Eurycea neotenes complex	Blanco		KC355869	KC355981
Boardhouse Springs 88-31	Eurycea neotenes complex	Blanco		KC355870	KC355982
Bucket o Toads Cave Zara2159	Eurycea neotenes complex	Bexar		KC355871	KC355983
Bucket o Toads Cave Zara2160	Eurycea neotenes complex	Bexar		KC355872	KC355984
Bucket o Toads Cave Zara2203	Eurycea neotenes complex	Bexar		KC355873	KC355985
Bucket o Toads Cave Zara2205	Eurycea neotenes complex	Bexar		KC355874	KC355986
Bullis Bat Cave AGG1187	Eurycea neotenes complex	Comal		KC355875	KC355987
Bullis Bat Cave AGG1188	Eurycea neotenes complex	Comal		KC355876	KC355988
Bullis Spring 4C 018B AGG1183	Eurycea neotenes complex	Bexar		KC355877	KC355989
Bullis Spring 8A Zara1644	Eurycea neotenes complex	Bexar		KC355880	KC355992
Bullis Spring 9 083 AGG1181	Eurycea neotenes complex	Bexar		KC355878	KC355990
Bullis Spring 9 29 AGG1190	Eurycea neotenes complex	Bexar		KC355879	KC355991
Camp Bullis Cave #1 AGG827	Eurycea neotenes complex	Comal	UTA A 57298	KC355881	KC355993
Camp Bullis Cave #3 AGG823	Eurycea neotenes complex	Comal	UTA A 56722	KC355882	KC355994
Camp Bullis Cave #3 AGG825	Eurycea neotenes complex	Comal	UTA A 56719	KC355883	KC355995
Carson Cave 90-74	Eurycea troglodytes complex	Uvalde	TNHC64496	KC355884	KC355996
Cascade Caverns AGG1798	Eurycea neotenes complex	Kendall		KC355887	KC355999
Cascade Caverns AGG1880	Eurycea neotenes complex	Kendall		KC355885	KC355997
Cascade Caverns AGG1881	Eurycea neotenes complex	Kendall		KC355886	KC355998
Cave-Without-A-Name AGG1058	Eurycea neotenes complex	Kendall	UTA A 57289	KC355899	KC356011
Cave-Without-A-Name AGG1059	Eurycea neotenes complex	Kendall	UTA A 57290	KC355900	KC356012
Cherry Creek Spring 92-66	Eurycea neotenes complex	Kerr	TNHC54531	KC355888	KC356000
Cibolo Creek trib Spring 90-129	Eurycea neotenes complex	Kendall		KC355889	KC356001
Cibolo Creek trib Spring 90-130	Eurycea neotenes complex	Kendall		KC355890	KC356002
Cibolo Creek trib Spring 90-131	Eurycea neotenes complex	Kendall		KC355891	KC356003
Cloud Hollow Spring 92-86	Eurycea neotenes complex	Kerr	TNHC59934	KC355892	KC356004
CM Cave AGG1122	Eurycea neotenes complex	Comal	UTA A 57619	KC355906	KC356018
CM Cave AGG1123	Eurycea neotenes complex	Comal	UTA A 57620	KC355907	KC356019
Cold Spring Austin AGG1924	Eurycea sp. 1	Travis		KC355893	KC356005
Cold Spring Austin AGG1925	Eurycea sp. 1	Travis		KC355894	KC356006
Cold Spring Blanco AGG1763	Eurycea neotenes complex	Blanco		KC355895	KC356007
Cold Spring Blanco AGG1764	Eurycea neotenes complex	Blanco		KC355896	KC356008
Comal Springs 90-177	Eurycea neotenes complex	Comal	TNHC64484	KC355897	KC356009
Culebra Springs AHP3367	Eurycea neotenes complex	Bexar	TNHC57742	KC355898	KC356010
Devils Backbone Spring AGG1041	Eurycea neotenes complex	Comal	UTA A 57273	KC355902	KC356014
Devils Backbone Spring AGG1042	Eurycea neotenes complex	Comal	UTA A 57272	KC355901	KC356013
Ebert Cave 92-100	Eurycea neotenes complex	Comal		KC355903	KC356015
Ebert Cave 93-26	Eurycea neotenes complex	Comal	TNHC54540	KC355904	KC356016
Ebert Cave 93-27	Eurycea neotenes complex	Comal	TNHC54541	KC355905	KC356017
Fern Bank Springs 89-2	Eurycea neotenes complex	Hays		KC355909	KC356021
Fessenden Spring AGG1033	Eurycea troglodytes complex	Kerr	UTA A 57265	KC355910	KC356022
Finnegan Spring AGG1989	Eurycea troglodytes complex	Val Verde		KC355911	KC356023
Golden Fawn Water Cave AGG1101	Eurycea neotenes complex	Kendall	UTA A 27296	KC355912	KC356024
Grapevine Cave 92-50	Eurycea neotenes complex	Hays	TNHC51113	KC355913	KC356025
Hector Hole AGG1124	Eurycea neotenes complex	Bexar		KC355914	KC356026
Helotes Spring 90-158	Eurycea neotenes complex	Bexar	TNHC51166	KC355915	KC356027
Hoffman Ranch Estavelle AGG1110	Eurycea neotenes complex	Kendall	UTA A 27295	KC355916	KC356028
Honey Creek Cave 91-57	Eurycea neotenes complex	Comal	TNHC51057	KC355917	KC356029
Honey Creek Cave 93-59	Eurycea neotenes complex	Comal	TNHC54574	KC355918	KC356030
Honey Creek Cave 93-60	Eurycea neotenes complex	Comal	TNHC54575	KC355919	KC356031
Honey Creek Cave 93-61	Eurycea neotenes complex	Comal	TNHC54576	KC355920	KC356032
Honey Creek Cave 93-62	Eurycea neotenes complex	Comal	TNHC53856	KC355921	KC356033
Honey Creek Cave Spring 91-58	Eurycea neotenes complex	Comal		KC355922	KC356034
Honey Creek SNA Spring AGG1921	Eurycea neotenes complex	Comal		KC355923	KC356035
Horsejump Spring AGG1863	Eurycea neotenes complex	Hays		KC355924	KC356036
Horsejump Spring AGG1864	Eurycea neotenes complex	Hays		KC355925	KC356037
Hueco Springs NFB010	Eurycea neotenes complex	Comal		KC355926	KC356038
Jacob's Well NFB009	Eurycea neotenes complex	Hays	UTA A 57249	KC355927	KC356039
Jacob's Well ZARA381	Eurycea neotenes complex	Hays		KC355928	KC356040
John Knox Ranch Spring AGG1901	Eurycea neotenes complex	Comal		KC355929	KC356041
Knee Deep Cave AGG1032	Eurycea neotenes complex	Kendall	UTA A 57264	KC355930	KC356042
Koch Spring AGG1760	Eurycea neotenes complex	Blanco		KC355931	KC356043
Koch Spring AGG1761	Eurycea neotenes complex	Blanco		KC355932	KC356044
Leahs Spring AGG1723	Eurycea neotenes complex	Bexar		KC355933	KC356045
Leon Springs 90-136	Eurycea neotenes complex	Bexar		KC355934	KC356046
Less Ranch Spring 93-65	Eurycea neotenes complex	Kendall		KC355935	KC356047
Less Ranch Spring 93-66	Eurycea neotenes complex	Kendall		KC355936	KC356048
Lewis Valley Spring AGG1153	Eurycea neotenes complex	Bexar		KC355937	KC356049
Lost Dog Spring AGG1040	Eurycea neotenes complex	Bexar	UTA A 57271	KC355938	KC356050
Love Creek AGG1977	Eurycea troglodytes complex	Bandera		KC355939	KC356051
Magic Spring AGG1802	Eurycea neotenes complex	Comal		KC355940	KC356052
Magic Spring AGG1803	Eurycea neotenes complex	Comal		KC355941	KC356053
Morales Spring AGG1063	Eurycea neotenes complex	Bexar	UTA A 57277	KC355942	KC356054
Morales Spring AGG1065	Eurycea neotenes complex	Bexar	UTA A 57279	KC355943	KC356055
Mullers Spring 90-233	Eurycea neotenes complex	Kendall		KC355944	KC356056
Peaveys Spring 90-279	Eurycea neotenes complex	Kendall		KC355945	KC356057
Pecan Springs 93-4	Eurycea neotenes complex	Medina		KC355946	KC356058
Pedernales Spring 91-51	Eurycea sp. 2	Travis	TNHC64461	KC355947	KC356059
Pfeiffer's Water Cave 92-102	Eurycea neotenes complex	Kendall	TNHC54534	KC355948	KC356060
Pfeiffer's Water Cave 92-104	Eurycea neotenes complex	Kendall	TNHC54536	KC355949	KC356061
Preserve Cave AGG1026	Eurycea neotenes complex	Comal		KC355950	KC356062
Preserve Cave AGG1113	Eurycea neotenes complex	Comal	UTA A 57611	KC355951	KC356063
Preserve Cave AGG1114	Eurycea neotenes complex	Comal	UTA A 57612	KC355952	KC356064
Rattlesnake Cave 91-10	Eurycea rathbuni	Hays	TNHC51175	KC355908	KC356020
Rebecca Creek 89-18	Eurycea neotenes complex	Comal		KC355953	KC356065
San Marcos Springs 1997-23	Eurycea nana	Hays		KC355954	KC356066
Sattlers Deep Pit 94-2	Eurycea neotenes complex	Kendall	TNHC54020	KC355955	KC356067
Sharon Spring AGG1014	Eurycea neotenes complex	Bexar	UTA A 57299	KC355956	KC356068
Stealth Cave AGG1029	Eurycea neotenes complex	Bexar	UTA A 57261	KC355957	KC356069
Stealth Cave AGG1030	Eurycea neotenes complex	Bexar	UTA A 57262	KC355958	KC356070
Stealth Cave AGG1031	Eurycea neotenes complex	Bexar	UTA A 57263	KC355959	KC356071
Stealth Cave AGG1149	Eurycea neotenes complex	Bexar		KC355960	KC356072
Stealth Cave AGG1152	Eurycea neotenes complex	Bexar		KC355961	KC356073
Stealth Cave AGG1186	Eurycea neotenes complex	Bexar		KC355962	KC356074
Sycamore Spring AGG1858	Eurycea neotenes complex	Hays		KC355963	KC356075
Sycamore Spring AGG1859	Eurycea neotenes complex	Hays		KC355964	KC356076
T Cave 90-201	Eurycea neotenes complex	Blanco	TNHC51116	KC355965	KC356077
T Cave 90-265	Eurycea neotenes complex	Blanco	TNHC51118	KC355966	KC356078
Taylor Springs	Eurycea sp. 1	Hays		KC355967	KC356079
Upper Taylor Spring AGG1902	Eurycea sp. 1	Hays		KC355968	KC356080
Upper Taylor Spring AGG1906	Eurycea sp. 1	Hays		KC355969	KC356081
White Springs AGG1011	Eurycea neotenes complex	Blanco	UTA A 56723	KC355970	KC356082
Zercher Spring 90-203	Eurycea neotenes complex	Blanco	TNHC64488	KC355971	KC356083
