# Supplementary material for: Biogeography, phylogeny, and morphological evolution of central Texas cave and spring salamanders
Source: BMC Evol Biol. 2013 Sep 17;13:201. doi: 10.1186/1471-2148-13-201 (PMC3848792; doi:10.1186/1471-2148-13-201)
Supplement: Additional file 2 — MS Excel file of collection information for specimens used in morphometric analysis. [file 1471-2148-13-201-S2.xlsx]

## Sheet: Eurycea Appendix
Specimen #	Locality	County	State
AGG 1143	Stealth Cave	Bexar	Texas
AGG 1144	Stealth Cave	Bexar	Texas
AGG 1145	Stealth Cave	Bexar	Texas
AGG 1146	Stealth Cave	Bexar	Texas
AGG 1148	Stealth Cave	Bexar	Texas
AGG 1149	Stealth Cave	Bexar	Texas
AGG 1150	Stealth Cave	Bexar	Texas
AGG 1151	Stealth Cave	Bexar	Texas
AGG 1152	Stealth Cave	Bexar	Texas
AGG 1153	Lewis Valley Spring	Bexar	Texas
MVZ 120384	Honey Creek Cave	Comal	Texas
MVZ 120389	Honey Creek Cave	Comal	Texas
MVZ 120390	Honey Creek Cave	Comal	Texas
MVZ 120391	Honey Creek Cave	Comal	Texas
MVZ 120571	Badweather Pit	Comal	Texas
MVZ 120572	Badweather Pit	Comal	Texas
MVZ 120573	Badweather Pit	Comal	Texas
MVZ 120575	Badweather Pit	Comal	Texas
MVZ 120576	Badweather Pit	Comal	Texas
MVZ 120577	Badweather Pit	Comal	Texas
MVZ 120579	Badweather Pit	Comal	Texas
MVZ 120580	Badweather Pit	Comal	Texas
MVZ 120584	Grosser's Sinkhole	Kendall	Texas
MVZ 120585	Grosser's Sinkhole	Kendall	Texas
MVZ 120586	Grosser's Sinkhole	Kendall	Texas
MVZ 68382	Cascade Cavern	Kendall	Texas
No specimen number	Badweather Pit	Comal	Texas
TCWC 38237	Shavanno Park Cave	Bexar	Texas
TCWC 44494	Shavanno Park Cave	Bexar	Texas
TNHC 054019	Sattler's Deep Pit	Kendall	Texas
TNHC 054020	Sattler's Deep Pit	Kendall	Texas
TNHC 054534	Pfeiffer's Cave	Kendall	Texas
TNHC 054535	Pfeiffer's Cave	Kendall	Texas
TNHC 054537	Pfeiffer's Cave	Kendall	Texas
TNHC 054538	Pfeiffer's Cave	Kendall	Texas
TNHC 054539	Ebert Cave	Comal	Texas
TNHC 054540	Ebert Cave	Comal	Texas
TNHC 054541	Ebert Cave	Comal	Texas
TNHC 054542	Ebert Cave	Comal	Texas
TNHC 054543	Ebert Cave	Comal	Texas
TNHC 054544	Honey Creek Cave	Comal	Texas
TNHC 054545	Ebert Cave	Comal	Texas
TNHC 054574	Honey Creek Cave	Comal	Texas
TNHC 054575	Honey Creek Cave	Comal	Texas
TNHC 054576	Ebert Cave	Comal	Texas
TNHC 054577	Honey Creek Cave	Comal	Texas
TNHC 059923	Cloud Hollow Springs	Kerr	Texas
TNHC 059935	Cloud Hollow Springs	Kerr	Texas
TNHC 060453	Mathis Ranch Cave	Kendall	Texas
TNHC 060454	Mathis Ranch Cave	Kendall	Texas
TNHC 064462	Bear Creek Spring	Unknown	Texas
TNHC 064501	Ebert Cave	Comal	Texas
TNHC 064502	Ebert Cave	Comal	Texas
TNHC 064506	Sattler's Deep Pit	Kendall	Texas
TNHC 13395	Ezell's Cave	Hays	Texas
TNHC 19206	Head of San Marcos River	Hays	Texas
TNHC 19209	Head of San Marcos River	Hays	Texas
TNHC 19212	Head of San Marcos River	Hays	Texas
TNHC 19233	Head of San Marcos River	Hays	Texas
TNHC 19234	Head of San Marcos River	Hays	Texas
TNHC 20255	Blanco River Bed at I-35	Hays	Texas
TNHC 20911	Head of San Marcos River	Hays	Texas
TNHC 2454	Ezell's Cave	Hays	Texas
TNHC 3079	San Marcos River Headwaters	Hays	Texas
TNHC 31521	Honey Creek Cave	Comal	Texas
TNHC 31523	Honey Creek Cave	Comal	Texas
TNHC 31524	Honey Creek Cave	Comal	Texas
TNHC 31527	Honey Creek Cave	Comal	Texas
TNHC 31528	Honey Creek Cave	Comal	Texas
TNHC 31529	Honey Creek Cave	Comal	Texas
TNHC 31531	Honey Creek Cave	Comal	Texas
TNHC 31532	Honey Creek Cave	Comal	Texas
TNHC 31533	Honey Creek Cave	Comal	Texas
TNHC 46400	16 mi NE San Antonio	Bexar	Texas
TNHC 46406	16 mi NE San Antonio	Bexar	Texas
TNHC 46407	16 mi NE San Antonio	Bexar	Texas
TNHC 46410	16 mi NE San Antonio	Bexar	Texas
TNHC 46411	16 mi NE San Antonio	Bexar	Texas
TNHC 46412	16 mi NE San Antonio	Bexar	Texas
TNHC 46413	16 mi NE San Antonio	Bexar	Texas
TNHC 46414	16 mi NE San Antonio	Bexar	Texas
TNHC 4822	Cascade Cavern	Kendall	Texas
TNHC 49411	Honey Creek Cave	Comal	Texas
TNHC 49412	Schwarz Cave	Kendall	Texas
TNHC 49413	Schwarz Cave	Kendall	Texas
TNHC 51050	16 mi NE San Antonio	Bexar	Texas
TNHC 51051	San Marcos River Headwaters	Hays	Texas
TNHC 51052	16 mi NE San Antonio	Bexar	Texas
TNHC 51053	16 mi NE San Antonio	Bexar	Texas
TNHC 51054	16 mi NE San Antonio	Bexar	Texas
TNHC 51055	16 mi NE San Antonio	Bexar	Texas
TNHC 51056	San Marcos River Headwaters	Hays	Texas
TNHC 51058	Ebert Cave	Comal	Texas
TNHC 51113	Grapevine Cave	Hays	Texas
TNHC 51114	Grapevine Cave	Hays	Texas
TNHC 51115	Grapevine Cave	Hays	Texas
TNHC 51116	T-Cave	Blanco	Texas
TNHC 51117	T-Cave	Blanco	Texas
TNHC 51118	T-Cave	Blanco	Texas
TNHC 51119	T-Cave	Blanco	Texas
TNHC 51120	T-Cave	Blanco	Texas
TNHC 51131	Peavey's Spring	Kendall	Texas
TNHC 51165	Kneedeep Cave Spring	Kendall	Texas
TNHC 51166	Honey Creek Cave Spring	Comal	Texas
TNHC 51167	T-Cave	Blanco	Texas
TNHC 51174	Rattlesnake Cave	Hays	Texas
TNHC 51175	Rattlesnake Cave	Hays	Texas
TNHC 51176	Rattlesnake Cave	Hays	Texas
TNHC 51185	Parthenia, Barton Springs	Travis	Texas
TNHC 51186	Parthenia, Barton Springs	Travis	Texas
TNHC 55130	Sunken Gardens, Barton Springs	Travis	Texas
TNHC 55131	Sunken Gardens, Barton Springs	Travis	Texas
TNHC 59918	Cloud Hollow Springs, Cherry Creek Ranch	Kerr	Texas
TNHC 59922	Cloud Hollow Springs, Cherry Creek Ranch	Kerr	Texas
TNHC 59924	Cloud Hollow Springs, Cherry Creek Ranch	Kerr	Texas
TNHC 59930	Cloud Hollow Springs, Cherry Creek Ranch	Kerr	Texas
TNHC 59932	Cloud Hollow Springs, Cherry Creek Ranch	Kerr	Texas
TNHC 59935	Cloud Hollow Springs, Cherry Creek Ranch	Kerr	Texas
TNHC 60201	Sunken Gardens	Travis	Texas
TNHC 60202	Sunken Gardens	Travis	Texas
TNHC 6326	Cascade Cavern	Kendall	Texas
TNHC 64162	16 mi NE San Antonio	Bexar	Texas
TNHC 64473	T-Cave	Blanco	Texas
TNHC 64503	Frederick Creek Spring, Less Ranch	Kendall	Texas
TNHC 64504	Frederick Creek Spring, Less Ranch	Kendall	Texas
TNHC 64505	Frederick Creek Spring, Less Ranch	Kendall	Texas
TNHC 64507	Sattler's Deep Pit	Kendall	Texas
TNHC 65281	Eliza Spring, Barton Springs	Travis	Texas
TNHC 65282	Eliza Spring, Barton Springs	Travis	Texas
TNHC 66522	Lower Pinto Spring	Kinney	Texas
TR1-7	Diversion Spring	Hays	Texas
TS 104	Diversion Spring	Hays	Texas
TS 142	Diversion Spring	Hays	Texas
TS 145	Diversion Spring	Hays	Texas
TS 146	Diversion Spring	Hays	Texas
TS 158	Diversion Spring	Hays	Texas
TS 87	Diversion Spring	Hays	Texas
UTA A 58456	Diversion Spring	Hays	Texas
UTA A 58461	Diversion Spring	Hays	Texas
UTA A 58464	Diversion Spring	Hays	Texas
UTA A 1121	No locality data	Unknown	Texas
UTA A 1167	No locality data	Unknown	Texas
UTA A 1168	Devil's Backbone	Comal	Texas
UTA A 1169	Fern Bank Springs	Hays	Texas
UTA A 1170	Fern Bank Springs	Hays	Texas
UTA A 1171	Fern Bank Springs	Hays	Texas
UTA A 21057	San Marcos River Headwaters	Hays	Texas
UTA A 21058	San Marcos River Headwaters	Hays	Texas
UTA A 21059	San Marcos River Headwaters	Hays	Texas
UTA A 21061	San Marcos River Headwaters	Hays	Texas
UTA A 21062	San Marcos River Headwaters	Hays	Texas
UTA A 34786	San Marcos Springs	Hays	Texas
UTA A 34797	Fern Bank Springs	Hays	Texas
UTA A 37839	Little Arkansas Spring	Hays	Texas
UTA A 37937	Cove Branch Spring	Blanco	Texas
UTA A 37938	Cove Branch Spring	Blanco	Texas
UTA A 37940	Little Arkansas Spring	Hays	Texas
UTA A 37941	Little Arkansas Spring	Hays	Texas
UTA A 37942	Little Arkansas Spring	Hays	Texas
UTA A 37943	Little Arkansas Spring	Hays	Texas
UTA A 37944	Cove Branch Spring	Blanco	Texas
UTA A 37945	Boardhouse Spring	Blanco	Texas
UTA A 37946	Boardhouse Spring	Blanco	Texas
UTA A 37947	Boardhouse Spring	Blanco	Texas
UTA A 37948	Boardhouse Spring	Blanco	Texas
UTA A 37949	Boardhouse Spring	Blanco	Texas
UTA A 37950	Boardhouse Spring	Blanco	Texas
UTA A 37951	Boardhouse Spring	Blanco	Texas
UTA A 37952	Boardhouse Spring	Blanco	Texas
UTA A 37953	Boardhouse Spring	Blanco	Texas
UTA A 37954	Boardhouse Spring	Blanco	Texas
UTA A 37955	Boardhouse Spring	Blanco	Texas
UTA A 37956	Boardhouse Spring	Blanco	Texas
UTA A 37957	Boardhouse Spring	Blanco	Texas
UTA A 37968	Little Arkansas Spring	Hays	Texas
UTA A 37969	Little Arkansas Spring	Hays	Texas
UTA A 37970	Little Arkansas Spring	Hays	Texas
UTA A 37971	Little Arkansas Spring	Hays	Texas
UTA A 37972	Little Arkansas Spring	Hays	Texas
UTA A 37973	Little Arkansas Spring	Hays	Texas
UTA A 37974	Little Arkansas Spring	Hays	Texas
UTA A 37975	Little Arkansas Spring	Hays	Texas
UTA A 37976	Little Arkansas Spring,	Hays	Texas
UTA A 37977	Little Arkansas Spring	Hays	Texas
UTA A 39488	Little Arkansas Spring	Hays	Texas
UTA A 39489	Fern Bank Springs	Hays	Texas
UTA A 39490	Fern Bank Springs	Hays	Texas
UTA A 39491	Fern Bank Springs	Hays	Texas
UTA A 39492	Fern Bank Springs	Hays	Texas
UTA A 41159	Fern Bank Springs	Hays	Texas
UTA A 47243	Barton Springs	Travis	Texas
UTA A 47245	Barton Springs	Travis	Texas
UTA A 52007	Spring Lake, San Marcos	Hays	Texas
UTA A 52008	Spring Lake, San Marcos	Hays	Texas
UTA A 52009	Spring Lake	Hays	Texas
UTA A 52011	Spring Lake	Hays	Texas
UTA A 52012	Spring Lake	Hays	Texas
UTA A 53663	San Marcos Springs	Hays	Texas
UTA A 53664	San Marcos Springs	Hays	Texas
UTA A 56722	No locality data	Unknown	Texas
UTA A 57239	Sharon Spring (cave)	Bexar	Texas
UTA A 57240	Sharon Spring (cave)	Bexar	Texas
UTA A 57241	Sharon Spring (cave)	Bexar	Texas
UTA A 57242	Sharon Spring (cave)	Bexar	Texas
UTA A 57243	Sharon Spring (cave)	Bexar	Texas
UTA A 57244	Sharon Spring (cave)	Bexar	Texas
UTA A 57245	Sharon Spring (cave)	Bexar	Texas
UTA A 57246	Sharon Spring (cave)	Bexar	Texas
UTA A 57247	Sharon Spring (cave)	Bexar	Texas
UTA A 57248	Sharon Spring (cave)	Bexar	Texas
UTA A 57261	Blowing Sink Cave	Travis	Texas
UTA A 57261	Stealth Cave	Bexar	Texas
UTA A 57262	Stealth Cave	Bexar	Texas
UTA A 57263	Stealth Cave	Bexar	Texas
UTA A 57264	Kneedeep Cave Spring	Kendall	Texas
UTA A 57266	Stealth Cave	Bexar	Texas
UTA A 57267	Zizelman Spring	Bexar	Texas
UTA A 57268	Zizelman Spring	Bexar	Texas
UTA A 57269	Zizelman Spring	Bexar	Texas
UTA A 57271	Lost Dog Spring	Bexar	Texas
UTA A 57272	Ott Property	Hays	Texas
UTA A 57273	Ott Property	Hays	Texas
UTA A 57274	Sharon Spring	Bexar	Texas
UTA A 57275	Sharon Spring	Bexar	Texas
UTA A 57276	Sharon Spring	Bexar	Texas
UTA A 57277	Morales Springs	Bexar	Texas
UTA A 57278	Morales Springs	Bexar	Texas
UTA A 57279	Morales Springs	Bexar	Texas
UTA A 57282	Morales Springs	Bexar	Texas
UTA A 57283	Morales Springs	Bexar	Texas
UTA A 57284	Morales Springs	Bexar	Texas
UTA A 57285	Morales Springs	Bexar	Texas
UTA A 57291	White Springs	Blanco	Texas
UTA A 57294	Hoffman Ranch Estavelle	Comal	Texas
UTA A 57295	Hoffman Ranch Estavelle	Comal	Texas
UTA A 57296	Golden Fawn Water Cave	Kendall	Texas
UTA A 57297	Morales Springs	Bexar	Texas
UTA A 57298	Camp Bullis Cave #1	Bexar	Texas
UTA A 57299	Sharon Spring	Bexar	Texas
UTA A 57300	Sharon Spring	Bexar	Texas
UTA A 57609	Preserve Cave	Comal	Texas
UTA A 57610	Preserve Cave	Comal	Texas
UTA A 57611	Preserve Cave	Comal	Texas
UTA A 57612	Preserve Cave	Comal	Texas
UTA A 57613	Preserve Cave	Comal	Texas
UTA A 57614	Preserve Cave	Comal	Texas
UTA A 57615	Preserve Cave	Comal	Texas
UTA A 57616	Preserve Cave	Comal	Texas
UTA A 57617	Preserve Cave	Comal	Texas
UTA A 57618	Preserve Cave	Comal	Texas
UTA A 57620	Echo River Cave (CM Cave)	Comal	Texas
UTA A 57622	Golden Fawn Water Cave	Kendall	Texas
UTA A 57623	Golden Fawn Water Cave	Kendall	Texas
UTA A 57624	Mission Valley Bowling Well	Comal	Texas
UTA A 57625	Mission Valley Bowling Well	Comal	Texas
UTA A 58457	Diversion Spring	Hays	Texas
UTA A 58462	Diversion Spring	Hays	Texas
